# Supplementary material for: Effects of an Amino Acid-Based Formula Supplemented with Two Human Milk Oligosaccharides on Growth, Tolerability, Safety, and Gut Microbiome in Infants with Cow’s Milk Protein Allergy
Source: Nutrients. 2022 May 30;14(11):2297. doi: 10.3390/nu14112297 (PMC9182596; doi:10.3390/nu14112297)
Supplement: Supplementary file 1 [file nutrients-14-02297-s001.zip]

Archive with 3 entries (2 files):
- supplementary/
- supplementary/Supplementary materials S1.pdf
- supplementary/Supplementary materials S2.pdf
